# Supplementary material for: Defense Responses Induced by Viral Movement Protein and Its Nuclear Localization Modulate Virus Cell-to-Cell Transport
Source: Plants (Basel). 2024 Sep 11;13(18):2550. doi: 10.3390/plants13182550 (PMC11435296; doi:10.3390/plants13182550)
Supplement: Supplementary file 1 [file plants-13-02550-s001.zip]

Archive with 1 entries (1 files):
- plants-3166806-supplementary.pdf
